# Supplementary material for: Ketamine modulates subgenual cingulate connectivity with the memory-related neural circuit—a mechanism of relevance to resistant depression?
Source: PeerJ. 2016 Feb 16;4:e1710. doi: 10.7717/peerj.1710 (PMC4768680; doi:10.7717/peerj.1710)
Supplement: Supplemental Information 1 [file peerj-04-1710-s001.zip]

Archive with 2 entries (2 files):
- depression_correlation.nii
- ketamine_pre_post.nii
